# Supplementary material for: Comparative Effects of Water Scarcity on the Growth and Development of Two Common Bean (Phaseolus vulgaris L.) Genotypes with Different Geographic Origin (Mesoamerica/Andean)
Source: Plants (Basel). 2024 Jul 30;13(15):2111. doi: 10.3390/plants13152111 (PMC11314307; doi:10.3390/plants13152111)
Supplement: Supplementary file 1 [file plants-13-02111-s001.zip]

Archive with 1 entries (1 files):
- plants-3044426-supplementary.pdf
